# Supplementary material for: Single-cell mass distributions reveal simple rules for achieving steady-state growth
Source: mBio. 2023 Sep 6;14(5):e01585-23. doi: 10.1128/mbio.01585-23 (PMC10653891; doi:10.1128/mbio.01585-23)
Supplement: Table S1 — Sample size and metadata for figures. [file mbio.01585-23-s0005.xlsx]

## Sheet: SuppTable1
Table S1: Sample size and metadata for all biological data presented in Figures and Supplemental Figures.
Figures	CultureDilution	Experiment	Organism	Treatment	Replicate	XaxisValue_Time/Sample	N_measuredparticles	N_detectedparticles	Volume_microliter	SampleDilution
1, 4a, & Supp. Fig. 1	10000	Longitudinal	Vibrio cyclitrophicus 1G07	Fixed	1	0.25	209	221	0.499076	1
1, 4a, & Supp. Fig. 1	10000	Longitudinal	Vibrio cyclitrophicus 1G07	Fixed	1	0.667	216	220	0.480143	1
1, 4a, & Supp. Fig. 1	10000	Longitudinal	Vibrio cyclitrophicus 1G07	Fixed	1	1.167	204	222	0.474088	1
1, 4a, & Supp. Fig. 1	10000	Longitudinal	Vibrio cyclitrophicus 1G07	Fixed	1	1.617	185	201	0.474909	1
1, 4a, & Supp. Fig. 1	10000	Longitudinal	Vibrio cyclitrophicus 1G07	Fixed	1	2.133	172	186	0.468277	1
1, 4a, & Supp. Fig. 1	10000	Longitudinal	Vibrio cyclitrophicus 1G07	Fixed	1	2.667	216	234	0.466279	1
1, 4a, & Supp. Fig. 1	10000	Longitudinal	Vibrio cyclitrophicus 1G07	Fixed	1	3.15	362	386	0.469165	1
1, 4a, & Supp. Fig. 1	10000	Longitudinal	Vibrio cyclitrophicus 1G07	Fixed	1	3.667	729	765	0.470751	1
1, 4a, & Supp. Fig. 1	10000	Longitudinal	Vibrio cyclitrophicus 1G07	Fixed	1	4.167	1789	1897	0.471682	1
1, 4a, & Supp. Fig. 1	10000	Longitudinal	Vibrio cyclitrophicus 1G07	Fixed	1	4.65	3546	3944	0.47274	1
1, 4a, & Supp. Fig. 1	10000	Longitudinal	Vibrio cyclitrophicus 1G07	Fixed	1	5.167	7034	9238	0.471909	1
1, 4a, & Supp. Fig. 1	10000	Longitudinal	Vibrio cyclitrophicus 1G07	Fixed	2	0.25	222	234	0.513614	1
1, 4a, & Supp. Fig. 1	10000	Longitudinal	Vibrio cyclitrophicus 1G07	Fixed	2	0.667	206	219	0.475118	1
1, 4a, & Supp. Fig. 1	10000	Longitudinal	Vibrio cyclitrophicus 1G07	Fixed	2	1.167	225	235	0.477577	1
1, 4a, & Supp. Fig. 1	10000	Longitudinal	Vibrio cyclitrophicus 1G07	Fixed	2	1.617	160	176	0.474167	1
1, 4a, & Supp. Fig. 1	10000	Longitudinal	Vibrio cyclitrophicus 1G07	Fixed	2	2.133	175	187	0.471615	1
1, 4a, & Supp. Fig. 1	10000	Longitudinal	Vibrio cyclitrophicus 1G07	Fixed	2	2.667	284	300	0.465354	1
1, 4a, & Supp. Fig. 1	10000	Longitudinal	Vibrio cyclitrophicus 1G07	Fixed	2	3.15	430	452	0.470197	1
1, 4a, & Supp. Fig. 1	10000	Longitudinal	Vibrio cyclitrophicus 1G07	Fixed	2	3.667	1268	1338	0.470438	1
1, 4a, & Supp. Fig. 1	10000	Longitudinal	Vibrio cyclitrophicus 1G07	Fixed	2	4.167	2812	3116	0.470847	1
1, 4a, & Supp. Fig. 1	10000	Longitudinal	Vibrio cyclitrophicus 1G07	Fixed	2	4.65	5289	6419	0.473368	1
1, 4a, & Supp. Fig. 1	10000	Longitudinal	Vibrio cyclitrophicus 1G07	Fixed	2	5.167	9066	13276	0.471497	1
1 & Supp. Fig. 1	1000	Longitudinal	Vibrio cyclitrophicus 1G07	Fixed	1	0.05	1954	2026	0.463012	1
1 & Supp. Fig. 1	1000	Longitudinal	Vibrio cyclitrophicus 1G07	Fixed	1	0.55	2009	2085	0.472052	1
1 & Supp. Fig. 1	1000	Longitudinal	Vibrio cyclitrophicus 1G07	Fixed	1	0.983	2018	2118	0.472726	1
1 & Supp. Fig. 1	1000	Longitudinal	Vibrio cyclitrophicus 1G07	Fixed	1	1.55	1972	2064	0.472711	1
1 & Supp. Fig. 1	1000	Longitudinal	Vibrio cyclitrophicus 1G07	Fixed	1	2.05	2097	2249	0.473339	1
1 & Supp. Fig. 1	1000	Longitudinal	Vibrio cyclitrophicus 1G07	Fixed	1	2.55	1628	1716	0.473746	0.5
1 & Supp. Fig. 1	1000	Longitudinal	Vibrio cyclitrophicus 1G07	Fixed	1	3.017	1253	1333	0.471765	0.2
1 & Supp. Fig. 1	1000	Longitudinal	Vibrio cyclitrophicus 1G07	Fixed	1	3.517	1395	1459	0.471848	0.1
1 & Supp. Fig. 1	1000	Longitudinal	Vibrio cyclitrophicus 1G07	Fixed	1	4.033	1788	1896	0.471664	0.05
1 & Supp. Fig. 1	1000	Longitudinal	Vibrio cyclitrophicus 1G07	Fixed	1	4.55	2253	2431	0.47277	0.025
1 & Supp. Fig. 1	1000	Longitudinal	Vibrio cyclitrophicus 1G07	Fixed	1	5.033	1566	1646	0.472821	0.0125
1 & Supp. Fig. 1	1000	Longitudinal	Vibrio cyclitrophicus 1G07	Fixed	1	5.566	1627	1699	0.473654	0.0124
1 & Supp. Fig. 1	1000	Longitudinal	Vibrio cyclitrophicus 1G07	Fixed	1	6.383	1314	1372	0.473211	0.00625
1 & Supp. Fig. 1	1000	Longitudinal	Vibrio cyclitrophicus 1G07	Fixed	2	0.05	2412	2514	0.475586	1
1 & Supp. Fig. 1	1000	Longitudinal	Vibrio cyclitrophicus 1G07	Fixed	2	0.55	2542	2666	0.472677	1
1 & Supp. Fig. 1	1000	Longitudinal	Vibrio cyclitrophicus 1G07	Fixed	2	0.983	2445	2563	0.472197	1
1 & Supp. Fig. 1	1000	Longitudinal	Vibrio cyclitrophicus 1G07	Fixed	2	1.55	2545	2675	0.472804	1
1 & Supp. Fig. 1	1000	Longitudinal	Vibrio cyclitrophicus 1G07	Fixed	2	2.05	2406	2558	0.471235	1
1 & Supp. Fig. 1	1000	Longitudinal	Vibrio cyclitrophicus 1G07	Fixed	2	2.55	1715	1789	0.473271	0.5
1 & Supp. Fig. 1	1000	Longitudinal	Vibrio cyclitrophicus 1G07	Fixed	2	3.017	1107	1161	0.473711	0.2
1 & Supp. Fig. 1	1000	Longitudinal	Vibrio cyclitrophicus 1G07	Fixed	2	3.517	1126	1180	0.469708	0.1
1 & Supp. Fig. 1	1000	Longitudinal	Vibrio cyclitrophicus 1G07	Fixed	2	4.033	1473	1541	0.471975	0.05
1 & Supp. Fig. 1	1000	Longitudinal	Vibrio cyclitrophicus 1G07	Fixed	2	4.55	2039	2185	0.47101	0.025
1 & Supp. Fig. 1	1000	Longitudinal	Vibrio cyclitrophicus 1G07	Fixed	2	5.033	1182	1218	0.473059	0.0125
1 & Supp. Fig. 1	1000	Longitudinal	Vibrio cyclitrophicus 1G07	Fixed	2	5.566	1945	2051	0.472594	0.0124
1 & Supp. Fig. 1	1000	Longitudinal	Vibrio cyclitrophicus 1G07	Fixed	2	6.383	1479	1537	0.473468	0.00625
1 & Supp. Fig. 1	100	Longitudinal	Vibrio cyclitrophicus 1G07	Fixed	1	0.25	1959	2033	0.477203	0.1
1 & Supp. Fig. 1	100	Longitudinal	Vibrio cyclitrophicus 1G07	Fixed	1	0.667	1921	1995	0.473364	0.1
1 & Supp. Fig. 1	100	Longitudinal	Vibrio cyclitrophicus 1G07	Fixed	1	1.167	1904	1978	0.47289	0.1
1 & Supp. Fig. 1	100	Longitudinal	Vibrio cyclitrophicus 1G07	Fixed	1	1.617	1949	2037	0.473052	0.1
1 & Supp. Fig. 1	100	Longitudinal	Vibrio cyclitrophicus 1G07	Fixed	1	2.133	1956	2022	0.472485	0.1
1 & Supp. Fig. 1	100	Longitudinal	Vibrio cyclitrophicus 1G07	Fixed	1	2.667	1233	1273	0.473737	0.05
1 & Supp. Fig. 1	100	Longitudinal	Vibrio cyclitrophicus 1G07	Fixed	1	3.15	986	1034	0.468594	0.025
1 & Supp. Fig. 1	100	Longitudinal	Vibrio cyclitrophicus 1G07	Fixed	1	3.667	1266	1314	0.470018	0.0125
1 & Supp. Fig. 1	100	Longitudinal	Vibrio cyclitrophicus 1G07	Fixed	1	4.167	2448	2604	0.471932	0.0125
1 & Supp. Fig. 1	100	Longitudinal	Vibrio cyclitrophicus 1G07	Fixed	1	4.65	3598	3910	0.472729	0.0125
1 & Supp. Fig. 1	100	Longitudinal	Vibrio cyclitrophicus 1G07	Fixed	1	5.167	6110	6962	0.47326	0.0125
1 & Supp. Fig. 1	100	Longitudinal	Vibrio cyclitrophicus 1G07	Fixed	2	0.25	1994	2054	0.477141	0.1
1 & Supp. Fig. 1	100	Longitudinal	Vibrio cyclitrophicus 1G07	Fixed	2	0.667	2091	2187	0.471478	0.1
1 & Supp. Fig. 1	100	Longitudinal	Vibrio cyclitrophicus 1G07	Fixed	2	1.167	1999	2083	0.471855	0.1
1 & Supp. Fig. 1	100	Longitudinal	Vibrio cyclitrophicus 1G07	Fixed	2	1.617	1953	2015	0.472909	0.1
1 & Supp. Fig. 1	100	Longitudinal	Vibrio cyclitrophicus 1G07	Fixed	2	2.133	2109	2233	0.472222	0.1
1 & Supp. Fig. 1	100	Longitudinal	Vibrio cyclitrophicus 1G07	Fixed	2	2.667	1769	1889	0.472169	0.05
1 & Supp. Fig. 1	100	Longitudinal	Vibrio cyclitrophicus 1G07	Fixed	2	3.15	1711	1809	0.469823	0.025
1 & Supp. Fig. 1	100	Longitudinal	Vibrio cyclitrophicus 1G07	Fixed	2	3.667	2020	2124	0.470593	0.0125
1 & Supp. Fig. 1	100	Longitudinal	Vibrio cyclitrophicus 1G07	Fixed	2	4.167	3490	3794	0.471533	0.0125
1 & Supp. Fig. 1	100	Longitudinal	Vibrio cyclitrophicus 1G07	Fixed	2	4.65	5203	5885	0.471565	0.0125
1 & Supp. Fig. 1	100	Longitudinal	Vibrio cyclitrophicus 1G07	Fixed	2	5.167	7339	8615	0.47211	0.0125
2, 4b, & Supp. Fig. 2	10000	Longitudinal	Escherichia coli K12 MG1655	Fixed	1	0.133	330	354	0.452329	1
2, 4b, & Supp. Fig. 2	10000	Longitudinal	Escherichia coli K12 MG1655	Fixed	1	0.633	353	377	0.475735	1
2, 4b, & Supp. Fig. 2	10000	Longitudinal	Escherichia coli K12 MG1655	Fixed	1	1.1	332	352	0.475288	1
2, 4b, & Supp. Fig. 2	10000	Longitudinal	Escherichia coli K12 MG1655	Fixed	1	1.633	320	342	0.481663	1
2, 4b, & Supp. Fig. 2	10000	Longitudinal	Escherichia coli K12 MG1655	Fixed	1	2.15	404	424	0.483816	1
2, 4b, & Supp. Fig. 2	10000	Longitudinal	Escherichia coli K12 MG1655	Fixed	1	2.717	996	1030	0.472255	1
2, 4b, & Supp. Fig. 2	10000	Longitudinal	Escherichia coli K12 MG1655	Fixed	1	3.15	2393	2579	0.471849	1
2, 4b, & Supp. Fig. 2	10000	Longitudinal	Escherichia coli K12 MG1655	Fixed	1	3.633	172	184	0.491445	0.025
2, 4b, & Supp. Fig. 2	10000	Longitudinal	Escherichia coli K12 MG1655	Fixed	1	4.17	507	523	0.473959	0.025
2, 4b, & Supp. Fig. 2	10000	Longitudinal	Escherichia coli K12 MG1655	Fixed	1	4.65	1249	1297	0.471884	0.025
2, 4b, & Supp. Fig. 2	10000	Longitudinal	Escherichia coli K12 MG1655	Fixed	1	5.167	3171	3515	0.472424	0.025
2, 4b, & Supp. Fig. 2	10000	Longitudinal	Escherichia coli K12 MG1655	Fixed	2	0.133	325	341	0.428521	1
2, 4b, & Supp. Fig. 2	10000	Longitudinal	Escherichia coli K12 MG1655	Fixed	2	0.633	318	328	0.472141	1
2, 4b, & Supp. Fig. 2	10000	Longitudinal	Escherichia coli K12 MG1655	Fixed	2	1.1	289	295	0.486266	1
2, 4b, & Supp. Fig. 2	10000	Longitudinal	Escherichia coli K12 MG1655	Fixed	2	1.633	286	298	0.477633	1
2, 4b, & Supp. Fig. 2	10000	Longitudinal	Escherichia coli K12 MG1655	Fixed	2	2.15	346	366	0.484213	1
2, 4b, & Supp. Fig. 2	10000	Longitudinal	Escherichia coli K12 MG1655	Fixed	2	2.717	804	834	0.472721	1
2, 4b, & Supp. Fig. 2	10000	Longitudinal	Escherichia coli K12 MG1655	Fixed	2	3.15	2040	2154	0.472179	1
2, 4b, & Supp. Fig. 2	10000	Longitudinal	Escherichia coli K12 MG1655	Fixed	2	3.633	150	158	0.477364	0.025
2, 4b, & Supp. Fig. 2	10000	Longitudinal	Escherichia coli K12 MG1655	Fixed	2	4.17	441	463	0.474456	0.025
2, 4b, & Supp. Fig. 2	10000	Longitudinal	Escherichia coli K12 MG1655	Fixed	2	4.65	1157	1217	0.473532	0.025
2, 4b, & Supp. Fig. 2	10000	Longitudinal	Escherichia coli K12 MG1655	Fixed	2	5.167	2528	2736	0.472979	0.025
2 & Supp. Fig. 2	1000	Longitudinal	Escherichia coli K12 MG1655	Fixed	1	0.033	3488	3724	0.468925	1
2 & Supp. Fig. 2	1000	Longitudinal	Escherichia coli K12 MG1655	Fixed	1	0.6	3420	3638	0.473038	1
2 & Supp. Fig. 2	1000	Longitudinal	Escherichia coli K12 MG1655	Fixed	1	1.017	3776	4042	0.471784	1
2 & Supp. Fig. 2	1000	Longitudinal	Escherichia coli K12 MG1655	Fixed	1	1.5	3525	3793	0.473597	1
2 & Supp. Fig. 2	1000	Longitudinal	Escherichia coli K12 MG1655	Fixed	1	2.067	3720	3980	0.473555	1
2 & Supp. Fig. 2	1000	Longitudinal	Escherichia coli K12 MG1655	Fixed	1	2.517	2427	2561	0.474551	0.5
2 & Supp. Fig. 2	1000	Longitudinal	Escherichia coli K12 MG1655	Fixed	1	3.05	1826	1920	0.473924	0.2
2 & Supp. Fig. 2	1000	Longitudinal	Escherichia coli K12 MG1655	Fixed	1	3.583	2413	2605	0.473737	0.1
2 & Supp. Fig. 2	1000	Longitudinal	Escherichia coli K12 MG1655	Fixed	1	4.05	2755	3037	0.472077	0.05
2 & Supp. Fig. 2	1000	Longitudinal	Escherichia coli K12 MG1655	Fixed	1	4.683	4006	4522	0.473791	0.025
2 & Supp. Fig. 2	1000	Longitudinal	Escherichia coli K12 MG1655	Fixed	1	5.05	3854	4210	0.596172	0.01
2 & Supp. Fig. 2	1000	Longitudinal	Escherichia coli K12 MG1655	Fixed	1	5.583	7174	8262	0.589632	0.01
2 & Supp. Fig. 2	1000	Longitudinal	Escherichia coli K12 MG1655	Fixed	2	0.033	3463	3697	0.469979	1
2 & Supp. Fig. 2	1000	Longitudinal	Escherichia coli K12 MG1655	Fixed	2	0.6	3358	3572	0.472679	1
2 & Supp. Fig. 2	1000	Longitudinal	Escherichia coli K12 MG1655	Fixed	2	1.017	3349	3513	0.471544	1
2 & Supp. Fig. 2	1000	Longitudinal	Escherichia coli K12 MG1655	Fixed	2	1.5	3213	3403	0.47162	1
2 & Supp. Fig. 2	1000	Longitudinal	Escherichia coli K12 MG1655	Fixed	2	2.067	3422	3642	0.472797	1
2 & Supp. Fig. 2	1000	Longitudinal	Escherichia coli K12 MG1655	Fixed	2	2.517	2327	2455	0.475306	0.5
2 & Supp. Fig. 2	1000	Longitudinal	Escherichia coli K12 MG1655	Fixed	2	3.05	1745	1813	0.475867	0.2
2 & Supp. Fig. 2	1000	Longitudinal	Escherichia coli K12 MG1655	Fixed	2	3.583	2242	2416	0.474049	0.1
2 & Supp. Fig. 2	1000	Longitudinal	Escherichia coli K12 MG1655	Fixed	2	4.05	2507	2681	0.473143	0.05
2 & Supp. Fig. 2	1000	Longitudinal	Escherichia coli K12 MG1655	Fixed	2	4.683	3409	3801	0.471852	0.025
2 & Supp. Fig. 2	1000	Longitudinal	Escherichia coli K12 MG1655	Fixed	2	5.05	3449	3757	0.59636	0.01
2 & Supp. Fig. 2	1000	Longitudinal	Escherichia coli K12 MG1655	Fixed	2	5.583	6358	7236	0.588726	0.01
2 & Supp. Fig. 2	100	Longitudinal	Escherichia coli K12 MG1655	Fixed	1	0.133	2767	2953	0.450232	0.1
2 & Supp. Fig. 2	100	Longitudinal	Escherichia coli K12 MG1655	Fixed	1	0.633	2834	2986	0.474222	0.1
2 & Supp. Fig. 2	100	Longitudinal	Escherichia coli K12 MG1655	Fixed	1	1.1	2987	3177	0.472316	0.1
2 & Supp. Fig. 2	100	Longitudinal	Escherichia coli K12 MG1655	Fixed	1	1.633	2639	2809	0.474383	0.1
2 & Supp. Fig. 2	100	Longitudinal	Escherichia coli K12 MG1655	Fixed	1	2.15	4400	5038	0.473817	0.1
2 & Supp. Fig. 2	100	Longitudinal	Escherichia coli K12 MG1655	Fixed	1	2.717	940	1000	0.480266	0.00625
2 & Supp. Fig. 2	100	Longitudinal	Escherichia coli K12 MG1655	Fixed	1	3.15	1781	1881	0.47134	0.00625
2 & Supp. Fig. 2	100	Longitudinal	Escherichia coli K12 MG1655	Fixed	1	3.633	3469	3791	0.472064	0.00625
2 & Supp. Fig. 2	100	Longitudinal	Escherichia coli K12 MG1655	Fixed	1	4.17	5535	6321	0.471847	0.00625
2 & Supp. Fig. 2	100	Longitudinal	Escherichia coli K12 MG1655	Fixed	1	4.65	8018	9630	0.472795	0.00625
2 & Supp. Fig. 2	100	Longitudinal	Escherichia coli K12 MG1655	Fixed	1	5.167	9215	11471	0.472424	0.00625
2 & Supp. Fig. 2	100	Longitudinal	Escherichia coli K12 MG1655	Fixed	2	0.133	2953	3109	0.475712	0.1
2 & Supp. Fig. 2	100	Longitudinal	Escherichia coli K12 MG1655	Fixed	2	0.633	3034	3194	0.472264	0.1
2 & Supp. Fig. 2	100	Longitudinal	Escherichia coli K12 MG1655	Fixed	2	1.1	2988	3188	0.47456	0.1
2 & Supp. Fig. 2	100	Longitudinal	Escherichia coli K12 MG1655	Fixed	2	1.633	2728	2874	0.473254	0.1
2 & Supp. Fig. 2	100	Longitudinal	Escherichia coli K12 MG1655	Fixed	2	2.15	3941	4463	0.473093	0.1
2 & Supp. Fig. 2	100	Longitudinal	Escherichia coli K12 MG1655	Fixed	2	2.717	873	917	0.475027	0.00625
2 & Supp. Fig. 2	100	Longitudinal	Escherichia coli K12 MG1655	Fixed	2	3.15	1674	1770	0.47293	0.00625
2 & Supp. Fig. 2	100	Longitudinal	Escherichia coli K12 MG1655	Fixed	2	3.633	3409	3687	0.472967	0.00625
2 & Supp. Fig. 2	100	Longitudinal	Escherichia coli K12 MG1655	Fixed	2	4.17	5779	6551	0.472874	0.00625
2 & Supp. Fig. 2	100	Longitudinal	Escherichia coli K12 MG1655	Fixed	2	4.65	8190	9806	0.472276	0.00625
2 & Supp. Fig. 2	100	Longitudinal	Escherichia coli K12 MG1655	Fixed	2	5.167	9251	11411	0.472958	0.00625
3ace, 4c, & Supp. Fig. 3a	10000	Longitudinal	Escherichia coli K12 MG1655	Fixed	1	0.1	97	105	0.540383	1
3ace, 4c, & Supp. Fig. 3a	10000	Longitudinal	Escherichia coli K12 MG1655	Fixed	1	0.833	95	99	0.59847	1
3ace, 4c, & Supp. Fig. 3a	10000	Longitudinal	Escherichia coli K12 MG1655	Fixed	1	1.6	101	107	0.646952	1
3ace, 4c, & Supp. Fig. 3a	10000	Longitudinal	Escherichia coli K12 MG1655	Fixed	1	2.25	193	205	0.607143	1
3ace, 4c, & Supp. Fig. 3a	10000	Longitudinal	Escherichia coli K12 MG1655	Fixed	1	4.15	5095	5901	0.590834	1
3ace, 4c, & Supp. Fig. 3a	10000	Longitudinal	Escherichia coli K12 MG1655	Fixed	1	5.067	204	216	0.627532	0.01
3ace, 4c, & Supp. Fig. 3a	10000	Longitudinal	Escherichia coli K12 MG1655	Fixed	1	5.967	1792	1880	0.588523	0.01
3ace, 4c, & Supp. Fig. 3a	10000	Longitudinal	Escherichia coli K12 MG1655	Fixed	2	0.1	103	107	0.56052	1
3ace, 4c, & Supp. Fig. 3a	10000	Longitudinal	Escherichia coli K12 MG1655	Fixed	2	0.833	73	75	0.607368	1
3ace, 4c, & Supp. Fig. 3a	10000	Longitudinal	Escherichia coli K12 MG1655	Fixed	2	1.6	89	95	0.610591	1
3ace, 4c, & Supp. Fig. 3a	10000	Longitudinal	Escherichia coli K12 MG1655	Fixed	2	2.25	205	217	0.584091	1
3ace, 4c, & Supp. Fig. 3a	10000	Longitudinal	Escherichia coli K12 MG1655	Fixed	2	4.15	4884	5602	0.591133	1
3ace, 4c, & Supp. Fig. 3a	10000	Longitudinal	Escherichia coli K12 MG1655	Fixed	2	5.067	223	227	0.590998	0.01
3ace, 4c, & Supp. Fig. 3a	10000	Longitudinal	Escherichia coli K12 MG1655	Fixed	2	5.967	1742	1804	0.589181	0.01
3ace, 4c, & Supp. Fig. 3a	10000	Longitudinal	Escherichia coli K12 MG1655	Fixed	3	0.1	105	107	0.593863	1
3ace, 4c, & Supp. Fig. 3a	10000	Longitudinal	Escherichia coli K12 MG1655	Fixed	3	0.833	86	90	0.570375	1
3ace, 4c, & Supp. Fig. 3a	10000	Longitudinal	Escherichia coli K12 MG1655	Fixed	3	1.6	98	100	0.597449	1
3ace, 4c, & Supp. Fig. 3a	10000	Longitudinal	Escherichia coli K12 MG1655	Fixed	3	2.25	199	205	0.583142	1
3ace, 4c, & Supp. Fig. 3a	10000	Longitudinal	Escherichia coli K12 MG1655	Fixed	3	4.15	4951	5619	0.590616	1
3ace, 4c, & Supp. Fig. 3a	10000	Longitudinal	Escherichia coli K12 MG1655	Fixed	3	5.067	211	223	0.593236	0.01
3ace, 4c, & Supp. Fig. 3a	10000	Longitudinal	Escherichia coli K12 MG1655	Fixed	3	5.967	1907	2009	0.591476	0.01
3ace, 4c, & Supp. Fig. 3a	10000	Longitudinal	Escherichia coli K12 MG1655	Fixed	4	2.433	410	434	0.603023	1
3ace, 4c, & Supp. Fig. 3a	10000	Longitudinal	Escherichia coli K12 MG1655	Fixed	4	3.567	2861	3131	0.591167	1
3ace, 4c, & Supp. Fig. 3a	10000	Longitudinal	Escherichia coli K12 MG1655	Fixed	4	4.483	9667	13311	0.59021	1
3ace, 4c, & Supp. Fig. 3a	10000	Longitudinal	Escherichia coli K12 MG1655	Fixed	4	5.467	1037	1085	0.594136	0.01
3ace, 4c, & Supp. Fig. 3a	10000	Longitudinal	Escherichia coli K12 MG1655	Fixed	4	6.133	2281	2415	0.590266	0.01
3bdf, 4d, & Supp. Fig. 3b	10000	Longitudinal	Escherichia coli K12 MG1655	Fixed	1	0.1	189	191	0.585111	1
3bdf, 4d, & Supp. Fig. 3b	10000	Longitudinal	Escherichia coli K12 MG1655	Fixed	1	0.833	144	156	0.582697	1
3bdf, 4d, & Supp. Fig. 3b	10000	Longitudinal	Escherichia coli K12 MG1655	Fixed	1	1.6	168	172	0.581747	1
3bdf, 4d, & Supp. Fig. 3b	10000	Longitudinal	Escherichia coli K12 MG1655	Fixed	1	2.25	283	301	0.588325	1
3bdf, 4d, & Supp. Fig. 3b	10000	Longitudinal	Escherichia coli K12 MG1655	Fixed	1	4.15	3909	4343	0.590584	1
3bdf, 4d, & Supp. Fig. 3b	10000	Longitudinal	Escherichia coli K12 MG1655	Fixed	1	5.067	138	150	0.586741	0.01
3bdf, 4d, & Supp. Fig. 3b	10000	Longitudinal	Escherichia coli K12 MG1655	Fixed	1	5.967	563	595	0.593935	0.01
3bdf, 4d, & Supp. Fig. 3b	10000	Longitudinal	Escherichia coli K12 MG1655	Fixed	2	0.1	122	128	0.597275	1
3bdf, 4d, & Supp. Fig. 3b	10000	Longitudinal	Escherichia coli K12 MG1655	Fixed	2	0.833	134	138	0.590185	1
3bdf, 4d, & Supp. Fig. 3b	10000	Longitudinal	Escherichia coli K12 MG1655	Fixed	2	1.6	135	143	0.591395	1
3bdf, 4d, & Supp. Fig. 3b	10000	Longitudinal	Escherichia coli K12 MG1655	Fixed	2	2.25	279	293	0.595141	1
3bdf, 4d, & Supp. Fig. 3b	10000	Longitudinal	Escherichia coli K12 MG1655	Fixed	2	4.15	3536	3880	0.590627	1
3bdf, 4d, & Supp. Fig. 3b	10000	Longitudinal	Escherichia coli K12 MG1655	Fixed	2	5.067	143	151	0.577291	0.01
3bdf, 4d, & Supp. Fig. 3b	10000	Longitudinal	Escherichia coli K12 MG1655	Fixed	2	5.967	579	603	0.583478	0.01
3bdf, 4d, & Supp. Fig. 3b	10000	Longitudinal	Escherichia coli K12 MG1655	Fixed	3	0.1	150	156	0.608227	1
3bdf, 4d, & Supp. Fig. 3b	10000	Longitudinal	Escherichia coli K12 MG1655	Fixed	3	0.833	127	131	0.583616	1
3bdf, 4d, & Supp. Fig. 3b	10000	Longitudinal	Escherichia coli K12 MG1655	Fixed	3	1.6	157	165	0.591296	1
3bdf, 4d, & Supp. Fig. 3b	10000	Longitudinal	Escherichia coli K12 MG1655	Fixed	3	2.25	262	282	0.583841	1
3bdf, 4d, & Supp. Fig. 3b	10000	Longitudinal	Escherichia coli K12 MG1655	Fixed	3	4.15	3791	4163	0.590978	1
3bdf, 4d, & Supp. Fig. 3b	10000	Longitudinal	Escherichia coli K12 MG1655	Fixed	3	5.067	131	139	0.58265	0.01
3bdf, 4d, & Supp. Fig. 3b	10000	Longitudinal	Escherichia coli K12 MG1655	Fixed	3	5.967	732	762	0.593053	0.01
3bdf, 4d, & Supp. Fig. 3b	10000	Longitudinal	Escherichia coli K12 MG1655	Fixed	4	2.433	443	467	0.582528	1
3bdf, 4d, & Supp. Fig. 3b	10000	Longitudinal	Escherichia coli K12 MG1655	Fixed	4	3.567	1957	2099	0.590369	1
3bdf, 4d, & Supp. Fig. 3b	10000	Longitudinal	Escherichia coli K12 MG1655	Fixed	4	4.483	6514	7602	0.590218	1
3bdf, 4d, & Supp. Fig. 3b	10000	Longitudinal	Escherichia coli K12 MG1655	Fixed	4	5.467	307	329	0.591628	0.01
3bdf, 4d, & Supp. Fig. 3b	10000	Longitudinal	Escherichia coli K12 MG1655	Fixed	4	6.133	796	822	0.592818	0.01
4a	10000	Longitudinal	Vibrio cyclitrophicus 1G07	Non-fixed	1	0.127677	222	230	0.363081	1
4a	10000	Longitudinal	Vibrio cyclitrophicus 1G07	Non-fixed	1	0.297895	238	246	0.469695	1
4a	10000	Longitudinal	Vibrio cyclitrophicus 1G07	Non-fixed	1	0.466677	254	262	0.465306	1
4a	10000	Longitudinal	Vibrio cyclitrophicus 1G07	Non-fixed	1	0.635435	278	284	0.466141	1
4a	10000	Longitudinal	Vibrio cyclitrophicus 1G07	Non-fixed	1	0.803951	288	296	0.471274	1
4a	10000	Longitudinal	Vibrio cyclitrophicus 1G07	Non-fixed	1	0.972164	267	281	0.470354	1
4a	10000	Longitudinal	Vibrio cyclitrophicus 1G07	Non-fixed	1	1.14094	287	299	0.467542	1
4a	10000	Longitudinal	Vibrio cyclitrophicus 1G07	Non-fixed	1	1.30972	282	292	0.474966	1
4a	10000	Longitudinal	Vibrio cyclitrophicus 1G07	Non-fixed	1	1.47825	275	291	0.474043	1
4a	10000	Longitudinal	Vibrio cyclitrophicus 1G07	Non-fixed	1	1.64702	256	266	0.473521	1
4a	10000	Longitudinal	Vibrio cyclitrophicus 1G07	Non-fixed	1	1.81552	235	243	0.478196	1
4a	10000	Longitudinal	Vibrio cyclitrophicus 1G07	Non-fixed	1	1.98403	244	254	0.474681	1
4a	10000	Longitudinal	Vibrio cyclitrophicus 1G07	Non-fixed	1	2.1526	276	288	0.47784	1
4a	10000	Longitudinal	Vibrio cyclitrophicus 1G07	Non-fixed	1	2.32086	293	303	0.476988	1
4a	10000	Longitudinal	Vibrio cyclitrophicus 1G07	Non-fixed	1	2.48939	339	347	0.481564	1
4a	10000	Longitudinal	Vibrio cyclitrophicus 1G07	Non-fixed	1	2.65765	345	353	0.478698	1
4a	10000	Longitudinal	Vibrio cyclitrophicus 1G07	Non-fixed	1	2.82589	370	376	0.471822	1
4a	10000	Longitudinal	Vibrio cyclitrophicus 1G07	Non-fixed	1	2.99443	381	395	0.471199	1
4a	10000	Longitudinal	Vibrio cyclitrophicus 1G07	Non-fixed	1	3.16326	474	478	0.475857	1
4a	10000	Longitudinal	Vibrio cyclitrophicus 1G07	Non-fixed	1	3.3318	549	559	0.474174	1
4a	10000	Longitudinal	Vibrio cyclitrophicus 1G07	Non-fixed	1	3.50059	650	680	0.475153	1
4a	10000	Longitudinal	Vibrio cyclitrophicus 1G07	Non-fixed	1	3.66939	773	791	0.471718	1
4a	10000	Longitudinal	Vibrio cyclitrophicus 1G07	Non-fixed	1	3.83795	806	846	0.471677	1
4a	10000	Longitudinal	Vibrio cyclitrophicus 1G07	Non-fixed	1	4.00678	1016	1064	0.475736	1
4a	10000	Longitudinal	Vibrio cyclitrophicus 1G07	Non-fixed	1	4.17506	1235	1307	0.473284	1
4a	10000	Longitudinal	Vibrio cyclitrophicus 1G07	Non-fixed	1	4.34392	1496	1580	0.473049	1
4a	10000	Longitudinal	Vibrio cyclitrophicus 1G07	Non-fixed	1	4.51226	1859	1953	0.472567	1
4a	10000	Longitudinal	Vibrio cyclitrophicus 1G07	Non-fixed	1	4.68118	2055	2187	0.474678	1
4a	10000	Longitudinal	Vibrio cyclitrophicus 1G07	Non-fixed	1	4.85009	2349	2497	0.472787	1
4a	10000	Longitudinal	Vibrio cyclitrophicus 1G07	Non-fixed	1	5.01911	2310	2488	0.47324	1
4a	10000	Longitudinal	Vibrio cyclitrophicus 1G07	Non-fixed	1	5.18812	2285	2459	0.473921	1
4a	10000	Longitudinal	Vibrio cyclitrophicus 1G07	Non-fixed	1	5.35683	2188	2334	0.471874	1
4a	10000	Longitudinal	Vibrio cyclitrophicus 1G07	Non-fixed	2	0.211797	239	243	0.448743	1
4a	10000	Longitudinal	Vibrio cyclitrophicus 1G07	Non-fixed	2	0.381435	265	269	0.477202	1
4a	10000	Longitudinal	Vibrio cyclitrophicus 1G07	Non-fixed	2	0.550212	264	270	0.475285	1
4a	10000	Longitudinal	Vibrio cyclitrophicus 1G07	Non-fixed	2	0.718976	265	273	0.482231	1
4a	10000	Longitudinal	Vibrio cyclitrophicus 1G07	Non-fixed	2	0.887214	247	259	0.470154	1
4a	10000	Longitudinal	Vibrio cyclitrophicus 1G07	Non-fixed	2	1.0557	268	278	0.474454	1
4a	10000	Longitudinal	Vibrio cyclitrophicus 1G07	Non-fixed	2	1.22448	262	270	0.475654	1
4a	10000	Longitudinal	Vibrio cyclitrophicus 1G07	Non-fixed	2	1.39299	260	268	0.469476	1
4a	10000	Longitudinal	Vibrio cyclitrophicus 1G07	Non-fixed	2	1.56178	262	272	0.471471	1
4a	10000	Longitudinal	Vibrio cyclitrophicus 1G07	Non-fixed	2	1.73056	276	288	0.468966	1
4a	10000	Longitudinal	Vibrio cyclitrophicus 1G07	Non-fixed	2	1.89907	257	263	0.467638	1
4a	10000	Longitudinal	Vibrio cyclitrophicus 1G07	Non-fixed	2	2.06759	326	330	0.467129	1
4a	10000	Longitudinal	Vibrio cyclitrophicus 1G07	Non-fixed	2	2.23586	311	325	0.468044	1
4a	10000	Longitudinal	Vibrio cyclitrophicus 1G07	Non-fixed	2	2.40413	344	362	0.46188	1
4a	10000	Longitudinal	Vibrio cyclitrophicus 1G07	Non-fixed	2	2.57266	414	436	0.467124	1
4a	10000	Longitudinal	Vibrio cyclitrophicus 1G07	Non-fixed	2	2.74093	414	430	0.468014	1
4a	10000	Longitudinal	Vibrio cyclitrophicus 1G07	Non-fixed	2	2.90917	495	511	0.471632	1
4a	10000	Longitudinal	Vibrio cyclitrophicus 1G07	Non-fixed	2	3.07798	630	656	0.471306	1
4a	10000	Longitudinal	Vibrio cyclitrophicus 1G07	Non-fixed	2	3.24653	725	755	0.467335	1
4a	10000	Longitudinal	Vibrio cyclitrophicus 1G07	Non-fixed	2	3.41534	836	866	0.4721	1
4a	10000	Longitudinal	Vibrio cyclitrophicus 1G07	Non-fixed	2	3.58414	933	973	0.473688	1
4a	10000	Longitudinal	Vibrio cyclitrophicus 1G07	Non-fixed	2	3.75295	1207	1273	0.472563	1
4a	10000	Longitudinal	Vibrio cyclitrophicus 1G07	Non-fixed	2	3.92151	1686	1794	0.471043	1
4a	10000	Longitudinal	Vibrio cyclitrophicus 1G07	Non-fixed	2	4.09006	2195	2383	0.472026	1
4a	10000	Longitudinal	Vibrio cyclitrophicus 1G07	Non-fixed	2	4.25862	2389	2587	0.473725	1
4a	10000	Longitudinal	Vibrio cyclitrophicus 1G07	Non-fixed	2	4.42722	3088	3456	0.473254	1
4a	10000	Longitudinal	Vibrio cyclitrophicus 1G07	Non-fixed	2	4.59587	4079	4705	0.472693	1
4a	10000	Longitudinal	Vibrio cyclitrophicus 1G07	Non-fixed	2	4.76478	4142	4794	0.472834	1
4a	10000	Longitudinal	Vibrio cyclitrophicus 1G07	Non-fixed	2	4.93372	4238	4862	0.473525	1
4a	10000	Longitudinal	Vibrio cyclitrophicus 1G07	Non-fixed	2	5.10275	4819	5625	0.471967	1
4a	10000	Longitudinal	Vibrio cyclitrophicus 1G07	Non-fixed	2	5.27173	4407	5109	0.472398	1
4a	10000	Longitudinal	Vibrio cyclitrophicus 1G07	Non-fixed	2	5.44049	4452	5166	0.472555	1
4b	10000	Longitudinal	Escherichia coli K12 MG1655	Non-fixed	1	0.127669	224	252	0.293932	1
4b	10000	Longitudinal	Escherichia coli K12 MG1655	Non-fixed	1	0.297891	400	406	0.475263	1
4b	10000	Longitudinal	Escherichia coli K12 MG1655	Non-fixed	1	0.466396	444	456	0.478004	1
4b	10000	Longitudinal	Escherichia coli K12 MG1655	Non-fixed	1	0.634891	422	432	0.475473	1
4b	10000	Longitudinal	Escherichia coli K12 MG1655	Non-fixed	1	0.803391	414	432	0.480222	1
4b	10000	Longitudinal	Escherichia coli K12 MG1655	Non-fixed	1	0.971881	405	419	0.482229	1
4b	10000	Longitudinal	Escherichia coli K12 MG1655	Non-fixed	1	1.14037	403	421	0.479149	1
4b	10000	Longitudinal	Escherichia coli K12 MG1655	Non-fixed	1	1.30888	383	389	0.472852	1
4b	10000	Longitudinal	Escherichia coli K12 MG1655	Non-fixed	1	1.47741	362	378	0.471688	1
4b	10000	Longitudinal	Escherichia coli K12 MG1655	Non-fixed	1	1.64592	386	406	0.476756	1
4b	10000	Longitudinal	Escherichia coli K12 MG1655	Non-fixed	1	1.81442	494	506	0.475027	1
4b	10000	Longitudinal	Escherichia coli K12 MG1655	Non-fixed	1	1.98296	575	589	0.469628	1
4b	10000	Longitudinal	Escherichia coli K12 MG1655	Non-fixed	1	2.15149	689	711	0.473939	1
4b	10000	Longitudinal	Escherichia coli K12 MG1655	Non-fixed	1	2.32002	911	939	0.473229	1
4b	10000	Longitudinal	Escherichia coli K12 MG1655	Non-fixed	1	2.48852	1112	1158	0.474216	1
4b	10000	Longitudinal	Escherichia coli K12 MG1655	Non-fixed	1	2.65705	1588	1684	0.473259	1
4b	10000	Longitudinal	Escherichia coli K12 MG1655	Non-fixed	1	2.82533	2194	2370	0.474632	1
4b	10000	Longitudinal	Escherichia coli K12 MG1655	Non-fixed	1	2.99384	3057	3393	0.472211	1
4b	10000	Longitudinal	Escherichia coli K12 MG1655	Non-fixed	1	3.16243	4150	4786	0.473543	1
4b	10000	Longitudinal	Escherichia coli K12 MG1655	Non-fixed	1	3.33105	5446	6690	0.472606	1
4b	10000	Longitudinal	Escherichia coli K12 MG1655	Non-fixed	1	3.49971	6883	8833	0.472651	1
4b	10000	Longitudinal	Escherichia coli K12 MG1655	Non-fixed	1	3.66846	8440	11698	0.472586	1
4b	10000	Longitudinal	Escherichia coli K12 MG1655	Non-fixed	1	3.83696	9743	14969	0.472558	1
4b	10000	Longitudinal	Escherichia coli K12 MG1655	Non-fixed	2	0.211911	366	372	0.44721	1
4b	10000	Longitudinal	Escherichia coli K12 MG1655	Non-fixed	2	0.381284	360	378	0.469421	1
4b	10000	Longitudinal	Escherichia coli K12 MG1655	Non-fixed	2	0.549792	421	439	0.465788	1
4b	10000	Longitudinal	Escherichia coli K12 MG1655	Non-fixed	2	0.718283	436	442	0.46786	1
4b	10000	Longitudinal	Escherichia coli K12 MG1655	Non-fixed	2	0.886762	383	397	0.471629	1
4b	10000	Longitudinal	Escherichia coli K12 MG1655	Non-fixed	2	1.05528	383	393	0.47314	1
4b	10000	Longitudinal	Escherichia coli K12 MG1655	Non-fixed	2	1.22379	353	357	0.469651	1
4b	10000	Longitudinal	Escherichia coli K12 MG1655	Non-fixed	2	1.39228	355	359	0.474182	1
4b	10000	Longitudinal	Escherichia coli K12 MG1655	Non-fixed	2	1.56081	374	390	0.483854	1
4b	10000	Longitudinal	Escherichia coli K12 MG1655	Non-fixed	2	1.72933	419	429	0.468527	1
4b	10000	Longitudinal	Escherichia coli K12 MG1655	Non-fixed	2	1.89783	516	534	0.476445	1
4b	10000	Longitudinal	Escherichia coli K12 MG1655	Non-fixed	2	2.06635	578	602	0.481791	1
4b	10000	Longitudinal	Escherichia coli K12 MG1655	Non-fixed	2	2.23489	767	793	0.472629	1
4b	10000	Longitudinal	Escherichia coli K12 MG1655	Non-fixed	2	2.40342	1074	1122	0.473171	1
4b	10000	Longitudinal	Escherichia coli K12 MG1655	Non-fixed	2	2.57193	1393	1475	0.473201	1
4b	10000	Longitudinal	Escherichia coli K12 MG1655	Non-fixed	2	2.74046	1971	2089	0.472226	1
4b	10000	Longitudinal	Escherichia coli K12 MG1655	Non-fixed	2	2.90877	2762	2990	0.472058	1
4b	10000	Longitudinal	Escherichia coli K12 MG1655	Non-fixed	2	3.0773	3690	4188	0.473755	1
4b	10000	Longitudinal	Escherichia coli K12 MG1655	Non-fixed	2	3.24587	4969	5939	0.471763	1
4b	10000	Longitudinal	Escherichia coli K12 MG1655	Non-fixed	2	3.41452	6413	8195	0.473065	1
4b	10000	Longitudinal	Escherichia coli K12 MG1655	Non-fixed	2	3.58324	7845	10797	0.473065	1
4b	10000	Longitudinal	Escherichia coli K12 MG1655	Non-fixed	2	3.75169	9163	13687	0.47277	1
4b	10000	Longitudinal	Escherichia coli K12 MG1655	Non-fixed	2	3.92057	10424	17330	0.472437	1
4a	100000	Cross-sectional	Vibrio cyclitrophicus 1G07	Non-fixed	3	Before	1791	1905	0.589917	1
4a	100000	Cross-sectional	Vibrio cyclitrophicus 1G07	Non-fixed	4	Before	1992	2092	0.590567	1
4a	100000	Cross-sectional	Vibrio cyclitrophicus 1G07	Non-fixed	5	Before	2009	2121	0.590384	1
4a	100000	Cross-sectional	Vibrio cyclitrophicus 1G07	Non-fixed	3	After	6375	7855	0.591218	1
4a	100000	Cross-sectional	Vibrio cyclitrophicus 1G07	Non-fixed	4	After	6876	8682	0.590585	1
4a	100000	Cross-sectional	Vibrio cyclitrophicus 1G07	Non-fixed	5	After	6605	8249	0.590845	1
4a	100000	Cross-sectional	Vibrio cyclitrophicus 1G07	Fixed	3	1hour	2563	2775	0.589654	1
4a	100000	Cross-sectional	Vibrio cyclitrophicus 1G07	Fixed	4	1hour	2710	2960	0.59125	1
4a	100000	Cross-sectional	Vibrio cyclitrophicus 1G07	Fixed	5	1hour	2271	2423	0.590884	1
4a	100000	Cross-sectional	Vibrio cyclitrophicus 1G07	Fixed	3	1day	2613	2843	0.587709	1
4a	100000	Cross-sectional	Vibrio cyclitrophicus 1G07	Fixed	4	1day	2505	2669	0.589528	1
4a	100000	Cross-sectional	Vibrio cyclitrophicus 1G07	Fixed	5	1day	1910	2014	0.591961	1
4a	100000	Cross-sectional	Vibrio cyclitrophicus 1G07	Fixed	3	6days	2006	2162	0.553295	1
4a	100000	Cross-sectional	Vibrio cyclitrophicus 1G07	Fixed	4	6days	2265	2419	0.59046	1
4a	100000	Cross-sectional	Vibrio cyclitrophicus 1G07	Fixed	5	6days	1690	1802	0.590324	1
4b	100000	Cross-sectional	Escherichia coli K12 MG1655	Non-fixed	3	Before	1214	1272	0.599242	1
4b	100000	Cross-sectional	Escherichia coli K12 MG1655	Non-fixed	4	Before	1195	1283	0.592305	1
4b	100000	Cross-sectional	Escherichia coli K12 MG1655	Non-fixed	5	Before	1602	1690	0.591471	1
4b	100000	Cross-sectional	Escherichia coli K12 MG1655	Non-fixed	3	After	2126	2272	0.590595	1
4b	100000	Cross-sectional	Escherichia coli K12 MG1655	Non-fixed	4	After	2351	2523	0.589999	1
4b	100000	Cross-sectional	Escherichia coli K12 MG1655	Non-fixed	5	After	2901	3143	0.591453	1
4b	100000	Cross-sectional	Escherichia coli K12 MG1655	Fixed	3	1hour	1116	1168	0.583718	1
4b	100000	Cross-sectional	Escherichia coli K12 MG1655	Fixed	4	1hour	1066	1114	0.588583	1
4b	100000	Cross-sectional	Escherichia coli K12 MG1655	Fixed	5	1hour	1147	1231	0.592233	1
4b	100000	Cross-sectional	Escherichia coli K12 MG1655	Fixed	3	3days	1139	1201	0.588382	1
4b	100000	Cross-sectional	Escherichia coli K12 MG1655	Fixed	4	3days	1033	1083	0.589567	1
4b	100000	Cross-sectional	Escherichia coli K12 MG1655	Fixed	5	3days	1102	1154	0.590246	1
4b	100000	Cross-sectional	Escherichia coli K12 MG1655	Fixed	3	11days	1051	1111	0.591763	1
4b	100000	Cross-sectional	Escherichia coli K12 MG1655	Fixed	4	11days	1008	1046	0.589288	1
4b	100000	Cross-sectional	Escherichia coli K12 MG1655	Fixed	5	11days	1074	1124	0.59005	1
4c	2000000	Cross-sectional	Escherichia coli K12 MG1655	Non-fixed	5	Before	1914	2024	0.563057	1
4c	2000000	Cross-sectional	Escherichia coli K12 MG1655	Non-fixed	6	Before	2181	2351	0.590484	1
4c	2000000	Cross-sectional	Escherichia coli K12 MG1655	Non-fixed	5	After	7251	8943	0.590738	1
4c	2000000	Cross-sectional	Escherichia coli K12 MG1655	Non-fixed	6	After	7467	9235	0.590598	1
4c	2000000	Cross-sectional	Escherichia coli K12 MG1655	Fixed	5	1hour	4889	5673	0.573132	1
4c	2000000	Cross-sectional	Escherichia coli K12 MG1655	Fixed	6	1hour	4673	5303	0.591378	1
4d	200000	Cross-sectional	Escherichia coli K12 MG1655	Non-fixed	5	Before	6352	7556	0.590443	1
4d	200000	Cross-sectional	Escherichia coli K12 MG1655	Non-fixed	6	Before	6365	7535	0.590543	1
4d	200000	Cross-sectional	Escherichia coli K12 MG1655	Non-fixed	5	After	10578	15004	0.589856	1
4d	200000	Cross-sectional	Escherichia coli K12 MG1655	Non-fixed	6	After	10442	14612	0.590941	1
4d	200000	Cross-sectional	Escherichia coli K12 MG1655	Fixed	5	1hour	6756	8160	0.59022	1
4d	200000	Cross-sectional	Escherichia coli K12 MG1655	Fixed	6	1hour	6082	7148	0.590736	1
